# Supplementary material for: Population Genetics of Sillago japonica Among Five Populations Based on Mitochondrial Genome Sequences
Source: Genes (Basel). 2025 Aug 20;16(8):978. doi: 10.3390/genes16080978 (PMC12385479; doi:10.3390/genes16080978)
Supplement: Supplementary file 1 [file genes-16-00978-s001.zip]

Archive with 1 entries (1 files):
- genes-3773279-supplementary.pdf
